# Supplementary material for: Effects of ocean eddies on the tropical storm Roanu intensity in the Bay of Bengal
Source: PLoS One. 2021 Mar 5;16(3):e0247521. doi: 10.1371/journal.pone.0247521 (PMC7935279; doi:10.1371/journal.pone.0247521)
Supplement: S1 Data — (ZIP) [file pone.0247521.s001.zip]

Archive with 5 entries (5 files):
- ifremerfluxv4-20160518120000-OHF-L4-global_daily_0.25x0.25-v0.7-f01.0.nc
- ifremerfluxv4-20160519120000-OHF-L4-global_daily_0.25x0.25-v0.7-f01.0.nc
- ifremerfluxv4-20160520120000-OHF-L4-global_daily_0.25x0.25-v0.7-f01.0.nc
- latent_heat.m
- Roanu_track.m
