# Supplementary material for: Effects of ocean eddies on the tropical storm Roanu intensity in the Bay of Bengal
Source: PLoS One. 2021 Mar 5;16(3):e0247521. doi: 10.1371/journal.pone.0247521 (PMC7935279; doi:10.1371/journal.pone.0247521)
Supplement: S1 Data — (ZIP) [file pone.0247521.s001.zip › latent_heat.m]

clear;
clc;
close all;
run=1;
if run==1
lon=ncread('G:\shujufll\1601 Cyclone ROANU\ifremerflux\ifremerfluxv4-20160518120000-OHF-L4-global_daily_0.25x0.25-v0.7-f01.0.nc','lon');
lat=ncread('G:\shujufll\1601 Cyclone ROANU\ifremerflux\ifremerfluxv4-20160518120000-OHF-L4-global_daily_0.25x0.25-v0.7-f01.0.nc','lat');
end
str1='G:\shujufll\1601 Cyclone ROANU\ifremerflux\ifremerfluxv4-201605';
str2='120000-OHF-L4-global_daily_0.25x0.25-v0.7-f01.0.nc';  

lon1=lon(1025:1121); %´óX Y¾­Î³¶È
lat1=lat(381:461);
[Y,X] = meshgrid(lat1,lon1);
for k=[18,19,20]
	A=num2str(k);   %%%¸Ä2  ¼þÃûÖÐ2016.5.17-5.21
     if(k <= 9) 
        fname =[str1,num2str(0),A,str2];
    else
        fname =[str1,A,str2];
    end
 lh=ncread(fname,'surface_upward_latent_heat_flux');
 lh1=lh(1025:1121,381:461);
lh1(lh1==1e+20)=nan;
figure('color','white');   
        m_proj('miller','lat',[5.5 25],'lon',[76 100]);
        m_gshhs('lcl','patch',[1 1 1]); 
        m_grid('linestyle','none','tickdir','in','fontsize',12);
        hold on
        m_contourf(X,Y,lh1,[0:25:300],'linestyle','none');
        colormap jet
        h=colorbar;
        set(get(h,'title'),'string','(W/m^2)','Fontsize',12);
        caxis([0 300]);
       set(gca,'FontName','Times New Roman','FontSize',12,'LineWidth',1)   %,'FontWeight','bold'
        Roanu_track();%function-------
end
