# Supplementary material for: Effects of ocean eddies on the tropical storm Roanu intensity in the Bay of Bengal
Source: PLoS One. 2021 Mar 5;16(3):e0247521. doi: 10.1371/journal.pone.0247521 (PMC7935279; doi:10.1371/journal.pone.0247521)
Supplement: S1 Data — (ZIP) [file pone.0247521.s001.zip › Roanu_track.m]

function [] = Roanu_track()
% figure('color','white');   %%%´´½¨¾ßÓÐ°×É«±³¾°µÄÍ¼´°
%     m_proj('miller','lat',[5 25],'lon',[76 100]);
%     m_gshhs('lcl','patch',[.5 0.5 .5]); %ÏßÌõ¼°É«¿éÑÕÉ«Éè¶¨
%     m_grid('linestyle','none','tickdir','in','fontsize',14);
%»­¹ì¼£
lo = [81.6	81.6	81.6	83.1	83.7	85.7	86.9	89.8	91	92];
la = [12.4	13.2	14.4	15.6	16.6	18.7	19.1	20.7	22	23.8];
dates = datenum(2016,05,02:12);
m_track(lo,la,dates,'ticks',-1,'linew[idth]',1.5,'color','k')%¹ì¼£
%»­Ì¨·çÉ¢µã
hold on
winds=[35	40	45	50	45	50	55	60	55	40];
m_scatter(lo,la,winds,'filled','y','MarkerEdgeColor','k')%'MarkerFaceColor','none'*7
m_text(77,12.4,'5/17 18Z','fontsize',10,'color','k');
m_text(77,13.2,'5/18 00Z','fontsize',10,'color','k');
m_text(77,14.4,'5/18 12Z','fontsize',10,'color','k');
m_text(78.5,15.6,'5/19 12Z','fontsize',10,'color','k');
m_text(79,16.6,'5/19 18Z','fontsize',10,'color','k');
m_text(81,19.2,'5/20 06Z','fontsize',10,'color','k');
m_text(82,20,'5/20 12Z','fontsize',10,'color','k');
m_text(85.5,20.7,'5/21 00Z','fontsize',10,'color','k');
m_text(86.5,22.3,'5/21 06Z','fontsize',10,'color','k');
m_text(87.5,23.8,'5/21 12Z','fontsize',10,'color','k');
end
% Roanu_track(lo, la);%function-------
